# Supplementary material for: Comparative analysis of chloroplast genomes of Pulsatilla species reveals evolutionary and taxonomic status of newly discovered endangered species Pulsatilla saxatilis
Source: BMC Plant Biol. 2024 Apr 17;24:293. doi: 10.1186/s12870-024-04940-w (PMC11022354; doi:10.1186/s12870-024-04940-w)
Supplement: Supplementary file 4 — Supplementary Material 4 [file 12870_2024_4940_MOESM4_ESM.xlsx]

## Sheet: CDS
Gene ID	G+C tot	Hap	Hd	Pi(π)	TajimaD	Position
rpl36	0.4123	4	0.822	0.01754	0.5276	LSC
ycf1	0.3118	7	0.911	0.00896	-0.5835	SSC-IRA
ccsA	0.316	10	1	0.00542	-0.373	SSC
ndhD	0.3541	6	0.889	0.00513	-0.4326	SSC
rpoA	0.3446	7	0.911	0.00513	-0.9184	LSC
cemA	0.3123	5	0.8	0.00509	-0.4344	LSC
rps11	0.4552	5	0.8	0.0048	-0.8121	LSC
ndhK	0.3868	6	0.889	0.00471	-0.392	LSC
ndhF	0.3184	7	0.911	0.00457	-0.6606	SSC
matK	0.3147	5	0.8	0.00404	-0.8051	LSC
petD	0.3903	5	0.756	0.00384	-0.3659	LSC
ndhE	0.3376	4	0.733	0.00356	0.0965	SSC
psbH	0.3937	2	0.356	0.0032	0.0189	LSC
psbN	0.4394	2	0.2	0.00303	-1.4009	LSC
accD	0.361	7	0.911	0.00301	-0.8224	LSC
rps4	0.3735	4	0.533	0.00295	-1.0403	IRA-LSC
ndhG	0.3502	4	0.778	0.00279	0.2035	SSC
psaC	0.4293	3	0.6	0.00271	-0.1839	SSC
rbcL	0.4439	5	0.844	0.00244	-0.8017	LSC
rpoC2	0.3763	7	0.911	0.00239	-0.3039	LSC
ndhI	0.3645	5	0.756	0.00238	-1.0353	SSC
psbB	0.435	6	0.889	0.00236	-0.6834	LSC
rpl22	0.3706	3	0.378	0.00235	-0.3999	IRA/IRB
ndhC	0.3485	3	0.511	0.00227	0.5259	LSC
psbD	0.4326	5	0.867	0.00222	-0.2034	LSC
petA	0.393	6	0.889	0.0022	-0.5838	LSC
petL	0.3531	2	0.2	0.00208	-1.1117	LSC
ndhA	0.3541	7	0.867	0.00206	-0.8901	SSC
psaA	0.4343	6	0.889	0.00199	-0.4256	LSC
psbC	0.4459	6	0.889	0.00192	-0.6167	LSC
clpP	0.4361	3	0.6	0.00187	0.2473	LSC
rps14	0.4036	3	0.378	0.00183	-0.691	LSC
psaI	0.3595	2	0.2	0.0018	-1.1117	LSC
psbI	0.3703	2	0.2	0.0018	-1.1117	LSC
ycf4	0.3919	3	0.378	0.0018	-1.7411	LSC
ycf1-1	0.3527	6	0.889	0.00178	-1.0742	IRB-SSC
rpl33	0.3522	2	0.356	0.00177	0.015	LSC
rps16	0.3709	2	0.2	0.00171	-1.4009	LSC
rpoC1	0.3937	5	0.822	0.00153	-0.5313	LSC
atpA	0.4164	5	0.756	0.00149	-1.259	LSC
rpoB	0.4026	7	0.911	0.00149	-0.4363	LSC
psaJ	0.4067	2	0.2	0.00148	-1.1117	LSC
ndhH	0.3886	5	0.756	0.00128	-1.1895	SSC
ndhJ	0.4107	3	0.378	0.00126	-1.5622	LSC
rps18	0.3464	2	0.356	0.00116	0.015	LSC
rpl16	0.4551	2	0.467	0.00114	0.8198	IRA/IRB
atpB	0.4297	5	0.8	0.00108	-0.9727	LSC
psbK	0.3435	2	0.2	0.00108	-1.1117	LSC
psbA	0.4353	4	0.733	0.00103	0.0965	LSC
atpI	0.3772	3	0.511	0.00102	-1.0345	LSC
psaB	0.4171	6	0.889	0.00101	-0.924	LSC
rpl14	0.3854	2	0.356	0.00096	0.015	IRA/IRB
rps2	0.3836	3	0.6	0.00094	-0.1839	LSC
ndhB	0.373	5	0.756	0.0009	-0.0982	IRA/IRB
atpE	0.3975	2	0.356	0.00088	0.015	LSC
rps3	0.3728	3	0.378	0.00085	-0.691	IRA/IRB
ycf3	0.3961	3	0.378	0.00079	-1.4009	LSC
ycf2	0.3796	6	0.889	0.00077	-0.3549	IRA/IRB
rps15	0.3403	2	0.2	0.00073	-1.1117	SSC
petB	0.4074	2	0.467	0.00072	0.8198	LSC
atpF	0.3744	2	0.356	0.00064	0.015	LSC
rpl20	0.3732	2	0.2	0.00056	-1.1117	LSC
atpH	0.4593	1	0	0	n.d.	LSC
petG	0.3947	1	0	0	n.d.	LSC
petN	0.4	1	0	0	n.d.	LSC
psbE	0.4167	1	0	0	n.d.	LSC
psbF	0.4167	1	0	0	n.d.	LSC
psbJ	0.4146	1	0	0	n.d.	LSC
psbL	0.3248	1	0	0	n.d.	LSC
psbM	0.3238	1	0	0	n.d.	LSC
psbT	0.3611	1	0	0	n.d.	LSC
psbZ	0.3333	1	0	0	n.d.	LSC
rpl2	0.4497	1	0	0	n.d.	IRA/IRB
rpl23	0.3865	1	0	0	n.d.	IRA/IRB
rps7	0.4017	1	0	0	n.d.	IRA/IRB
rps8	0.3835	1	0	0	n.d.	IRA/IRB
rps12	0.414	1	0	0	n.d.	LSC
rps19	0.3871	1	0	0	n.d.	IRA/IRB

## Sheet: introns
Gene ID	G+C tot	Hap	Hd	Pi(π)	TajimaD	Position
rps12	0.3815	2	0.2	0.09763	-2.1668	IRA/IRB
clpP	0.3003	6	0.889	0.01011	-0.4316	LSC
petB	0.3122	7	0.911	0.00818	-0.5044	LSC
ndhA	0.3535	5	0.8	0.00692	-0.3966	SSC
rps16	0.3366	8	0.956	0.00625	-0.4199	LSC
trnV-UAC	0.3653	6	0.889	0.00574	-0.2248	LSC
petD	0.3672	6	0.889	0.00571	-0.0445	LSC
trnK-UUU	0.3216	7	0.911	0.00471	-0.6518	LSC
rpoC1	0.3649	6	0.889	0.00446	-0.6136	LSC
ycf3_02	0.3395	7	0.911	0.00421	-0.4756	LSC
ycf3	0.3921	6	0.889	0.00383	-1.2789	LSC
clpP_02	0.3478	6	0.889	0.00372	-0.4026	LSC
trnL-UAA	0.3265	5	0.844	0.00319	-0.4303	LSC
trnG-UCC	0.3382	7	0.911	0.00298	-0.6599	LSC
atpF	0.3601	5	0.844	0.00242	-0.0269	LSC
rpl16	0.3344	2	0.467	0.00048	0.8198	IRA/IRB
trnI-GAU	0.4897	2	0.356	0.00038	0.015	IRA/IRB
rpl2	0.3977	2	0.2	0.0003	-1.1117	IRA/IRB
ndhB	0.3895	1	0	0	n.d.	IRA/IRB
trnA-UGC	0.5067	1	0	0	n.d.	IRA/IRB

## Sheet: IGS regions
Gene ID	G+C tot	Hap	Hd	Pi(π)	TajimaD	Position
ccsA_ndhD	0.1376	9	0.978	0.06066	-0.0568	SSC
trnY-GUA_trnD-GUC	0.2387	7	0.933	0.03161	0.3656	LSC
rps16_trnK-UUU	0.2789	8	0.956	0.02646	-0.0263	LSC
psbL_psbF	0.3045	2	0.467	0.02121	0.8198	LSC
trnE-UUC_trnY-GUA	0.3574	4	0.822	0.02113	0.775	LSC
ndhE_ndhG	0.1996	6	0.889	0.02104	0.1367	SSC
petL_petG	0.3189	6	0.889	0.01907	-0.392	LSC
ndhG_ndhI	0.223	6	0.844	0.01789	-1.4741	SSC
ndhH_rps15	0.1981	4	0.711	0.01774	0.1747	SSC
rpl33_rps18	0.2649	7	0.911	0.01772	-1.4581	LSC
ndhF_trnL-UAG	0.2398	7	0.911	0.01697	-0.6659	SSC
rps4_rps16	0.2846	7	0.911	0.0159	-0.9839	LSC
ndhC_trnV-UAC	0.2912	8	0.933	0.01512	-0.437	LSC
psbT_psbN	0.3039	2	0.467	0.01373	1.152	LSC
trnP-UGG_psaJ	0.2899	6	0.889	0.01305	-0.1583	LSC
atpA_trnR-UCU	0.2417	6	0.889	0.01279	-0.1782	LSC
petA_psbJ	0.3092	6	0.889	0.01276	-0.5549	LSC
ndhI_ndhA	0.2699	3	0.511	0.01248	-0.5067	SSC
trnK-UUU_psbA	0.2654	5	0.8	0.01238	0.9746	LSC
psbZ_trnS-UGA	0.3352	6	0.889	0.01153	-1.1313	LSC
matK_trnK-UUU	0.3229	5	0.844	0.01142	0.0253	LSC
trnM-CAU_atpE	0.3024	5	0.667	0.01107	-1.5116	LSC
psbI_trnS-GGA	0.2237	6	0.844	0.01103	0.0828	LSC
trnH-GUG_trnQ-UUG	0.2782	3	0.378	0.01064	-0.3999	LSC
trnL-UAA_trnF-GAA	0.3177	4	0.778	0.01026	0.9455	LSC
psbK_psbI	0.313	6	0.889	0.01011	-0.3254	LSC
trnQ-UUG_psbK	0.2473	6	0.889	0.00969	-0.1412	LSC
psbN_psbH	0.2657	3	0.644	0.00965	-0.3559	LSC
rps18_rpl20	0.3318	5	0.756	0.00935	-0.9918	LSC
trnS-GCU_trnL-UAA	0.2665	5	0.756	0.00856	-0.4276	LSC
psbE_petL	0.2795	8	0.956	0.00843	-0.9261	LSC
atpF_atpA	0.3136	3	0.511	0.00842	-0.691	LSC
rpoA_rps11	0.2385	3	0.622	0.00798	-0.3867	LSC
atpI_atpH	0.2956	8	0.956	0.00792	-0.4556	LSC
psaJ_rpl33	0.2846	7	0.911	0.00789	-0.0049	LSC
rbcL_accD	0.3023	7	0.911	0.00783	-0.4455	LSC
rps2_atpI	0.2664	5	0.8	0.00768	-0.8427	LSC
trnS-UGA_psbC	0.3526	3	0.378	0.00737	-1.8391	LSC
trnG-UCC_trnS-GCU	0.337	7	0.911	0.00735	-0.7064	LSC
ycf4_cemA	0.306	6	0.889	0.00728	-0.5908	LSC
psaI_ycf4	0.306	6	0.889	0.00715	-0.0967	LSC
psbD_trnT-GGU	0.3033	7	0.911	0.00713	-0.8885	LSC
psbM_petN	0.3053	8	0.956	0.00709	-1.2582	LSC
accD_psaI	0.2292	7	0.933	0.00706	-0.1054	LSC
ndhD_psaC	0.3592	4	0.733	0.00701	-0.5067	SSC
atpB_rbcL	0.2734	6	0.889	0.00691	-0.9027	LSC
trnfM-CAU_trnG-GCC	0.2917	4	0.778	0.00675	-0.5206	LSC
psbH_petB	0.358	4	0.533	0.00672	-1.6671	LSC
atpH_atpF	0.3354	5	0.844	0.00664	-0.219	LSC
trnS-GGA_ycf3	0.2893	7	0.911	0.00663	-0.4714	LSC
trnD-GUC_psbM	0.3036	6	0.889	0.00633	-0.7754	LSC
ndhJ_ndhK	0.2754	3	0.689	0.00596	0.5259	LSC
rps14_trnfM-CAU	0.3926	4	0.644	0.0059	-1.2447	LSC
trnG-GCC_psbZ	0.2896	5	0.756	0.00579	-0.924	LSC
trnW-CCA_trnP-UGG	0.2892	5	0.667	0.00576	-1.2447	LSC
rps15_ycf1	0.2607	4	0.644	0.00568	-1.5345	SSC
rpoC2_rps2	0.3701	4	0.778	0.00527	-0.1297	LSC
trnT-GGU_trnE-UUC	0.3132	6	0.889	0.00521	-0.5112	LSC
trnL-UAG_ccsA	0.2411	3	0.511	0.00519	-0.691	SSC
psbA_trnH-GUG	0.3244	3	0.511	0.00518	-0.6824	LSC
trnC-GCA_rpoB	0.2997	6	0.889	0.00504	-0.7064	LSC
petN_trnC-GCA	0.3641	6	0.889	0.00499	-0.3176	LSC
psbB_psbT	0.3649	3	0.511	0.00492	-0.5067	LSC
rps11_rpl36	0.2885	2	0.533	0.00472	1.3027	LSC
trnR-UCU_trnG-UCC	0.3034	4	0.533	0.00434	-1.0345	LSC
psaB_rps14	0.3155	3	0.511	0.00431	-0.691	LSC
trnF-GAA_ndhJ	0.3178	5	0.844	0.00416	-0.0982	LSC
petD_rpoA	0.2797	4	0.644	0.00415	-1.0345	LSC
rrn4.5_rrn5	0.446	3	0.511	0.00407	-0.5067	IRB/IRA
rpoC1_rpoC2	0.4156	3	0.511	0.00399	-0.1839	LSC
psbJ_psbL	0.3891	2	0.467	0.00392	0.8198	LSC
trnR-ACG_trnN-GUU	0.4078	5	0.756	0.0039	-1.423	IRB
trnK-UUU_matK	0.335	6	0.844	0.00386	-0.7543	LSC
psaC_ndhE	0.2844	2	0.467	0.00383	1.033	SSC
rpl14_rps8	0.2714	3	0.689	0.00379	0.5259	IRB/IRA
trnV-GAC_rps12	0.4004	7	0.911	0.00278	-0.7879	IRA
clpP_psbB	0.3428	4	0.644	0.00276	-0.8223	LSC
petB_petD	0.2955	3	0.511	0.00275	-0.691	LSC
rps12_clpP	0.2833	2	0.356	0.00247	0.015	LSC
trnN-GUU_trnR-ACG	0.408	4	0.644	0.00246	-1.1895	IRA
ycf3_psaA	0.3255	4	0.733	0.0024	-0.279	LSC
rps12_trnV-GAC	0.4007	7	0.911	0.00219	-0.7341	IRB
rps8_rps4	0.3401	3	0.378	0.00204	-1.5622	IRA
rpl20_rps12	0.3572	4	0.711	0.00171	-0.9848	LSC
petG_trnW-CCA	0.3535	2	0.2	0.00139	-1.1117	LSC
rpl36_rps8	0.3367	2	0.2	0.00133	-1.4009	LSC-IRB
rpl23_trnI-CAU	0.3509	2	0.2	0.00121	-1.1117	IRB/IRA
trnN-GUU_ycf1	0.3771	2	0.356	0.0011	0.015	IRB/IRA
rrn5_trnR-ACG	0.4473	2	0.2	0.00084	-1.1117	IRB/IRA
cemA_petA	0.3448	1	0	0	n.d.	LSC
ndhB_rps7	0.3746	1	0	0	n.d.	IRB/IRA
ndhB_trnL-CAA	0.3804	1	0	0	n.d.	IRB/IRA
ndhK_ndhC	0.2414	1	0	0	n.d.	LSC
psaA_psaB	0.44	1	0	0	n.d.	LSC
psbF_psbE	0.6667	1	0	0	n.d.	LSC
rpl2_rpl23	0.1667	1	0	0	n.d.	IRB/IRA
rpl2_rps19	0.25	1	0	0	n.d.	IRB/IRA
rpl14_rpl16	0.3239	1	0	0	n.d.	IRB/IRA
rpl16_rps3	0.3179	1	0	0	n.d.	IRB/IRA
rpl22_rps19	0.3559	1	0	0	n.d.	IRB/IRA
rpoB_rpoC1	0.3462	1	0	0	n.d.	LSC
rps7_rps12	0.3585	1	0	0	n.d.	IRB/IRA
rrn4.5_rrn23	0.5816	1	0	0	n.d.	IRB/IRA
rrn16_trnI-GAU	0.5034	1	0	0	n.d.	IRB/IRA
rrn16_trnV-GAC	0.4561	1	0	0	n.d.	IRB/IRA
rrn23_trnA-UGC	0.4218	1	0	0	n.d.	IRB/IRA
trnA-UGC_trnI-GAU	0.5313	1	0	0	n.d.	IRB/IRA
trnI-CAU_ycf2	0.3971	1	0	0	n.d.	IRB/IRA
trnL-CAA_ycf2	0.4534	1	0	0	n.d.	IRB/IRA
trnV-UAC_trnM-CAU	0.289	1	0	0	n.d.	LSC
