# Supplementary material for: Comparative analysis of chloroplast genomes of Pulsatilla species reveals evolutionary and taxonomic status of newly discovered endangered species Pulsatilla saxatilis
Source: BMC Plant Biol. 2024 Apr 17;24:293. doi: 10.1186/s12870-024-04940-w (PMC11022354; doi:10.1186/s12870-024-04940-w)
Supplement: Supplementary file 5 — Supplementary Material 5 [file 12870_2024_4940_MOESM5_ESM.xlsx]

## Sheet: kaks
	Ka	Ks	Ka/Ks
accD	0.0084	0.0176	0.477273
atpA	0.0009	0.021	0.0428571
atpB	0	0.0169	0
atpE	0	0.0101	0
atpF	0	0.0141	0
atpH	0	0.0001	0
atpI	0	0.0154	0
ccsA	0.0134	0.0427	0.313817
cemA	0.0091	0.0469	0.19403
clpP	0.0046	0.0064	0.71875
matK	0.0123	0.0177	0.694915
ndhA	0.0038	0.0195	0.194872
ndhB	0.0018	0.0049	0.367347
ndhC	0	0.0222	0
ndhD	0.0094	0.0425	0.221176
ndhE	0.0043	0.0165	0.260606
ndhF	0.0079	0.0461	0.171367
ndhG	0.0023	0.0308	0.0746753
ndhH	0.0011	0.0205	0.0536585
ndhI	0.0048	0.024	0.2
ndhJ	0.0028	0.0192	0.145833
ndhK	0.0113	0.0293	0.385666
petA	0.0028	0.0214	0.130841
petB	0	0.0086	0
petD	0	0.0425	0
petG	0	0.0001	0
petL	0	0.0639	0
petN	0	0.0001	0
psaA	0.0006	0.0224	0.0267857
psaB	0.0005	0.0153	0.0326797
psaC	0.0057	0.0162	0.351852
psaI	0.0119	0	NA
psaJ	0	0.0194	0
psbA	0	0.0124	0
psbB	0.0017	0.0294	0.0578231
psbC	0.0011	0.0187	0.0588235
psbD	0	0.0245	0
psbE	0	0.0001	0
psbF	0	0.0001	0
psbH	0.0131	0	NA
psbI	0	0.0001	0
psbJ	0	0	NA
psbK	0	0.0552	0
psbL	0	0	NA
psbM	0	0.0001	0
psbN	0	0.0511	0
psbT	0	0.0001	0
psbZ	0	0.0001	0
rbcL	0.0054	0.0201	0.268657
rpl14	0	0.0116	0
rpl16	0	0.0116	0
rpl20	0.0034	0	NA
rpl22	0.0098	0	NA
rpl23	0	0.0001	0
rpl2	0	0	NA
rpl33	0.0078	0	NA
rpl36	0.012	0.1554	0.0772201
rpoA	0.0088	0.0652	0.134969
rpoB	0.0036	0.0095	0.378947
rpoC1	0.0013	0.018	0.0722222
rpoC2	0.005	0.0175	0.285714
rps11	0.0033	0.0598	0.0551839
rps12	0	0	NA
rps14	0.0042	0.0166	0.253012
rps15	0	0.0112	0
rps16	0	0.0503	0
rps18	0.004	0	NA
rps19	0	0.0001	0
rps2	0	0.0153	0
rps3	0	0.0168	0
rps4	0.0083	0.0221	0.375566
rps7	0	0.0001	0
rps8	0	0	NA
ycf1_1	0.0016	0.0084	0.190476
ycf1	0.0223	0.0353	0.631728
ycf2	0.0026	0.0023	1.13043
ycf3	0	0.0296	0
ycf4	0.0048	0.0241	0.19917

## Sheet: Sheet1
	Ka	Ks	Ka/Ks
accD	0.0084	0.0176	0.477273
atpA	0.0009	0.021	0.0428571
ccsA	0.0134	0.0427	0.313817
cemA	0.0091	0.0469	0.19403
clpP	0.0046	0.0064	0.71875
matK	0.0123	0.0177	0.694915
ndhA	0.0038	0.0195	0.194872
ndhB	0.0018	0.0049	0.367347
ndhD	0.0094	0.0425	0.221176
ndhE	0.0043	0.0165	0.260606
ndhF	0.0079	0.0461	0.171367
ndhG	0.0023	0.0308	0.0746753
ndhH	0.0011	0.0205	0.0536585
ndhI	0.0048	0.024	0.2
ndhJ	0.0028	0.0192	0.145833
ndhK	0.0113	0.0293	0.385666
petA	0.0028	0.0214	0.130841
psaA	0.0006	0.0224	0.0267857
psaB	0.0005	0.0153	0.0326797
psaC	0.0057	0.0162	0.351852
psbB	0.0017	0.0294	0.0578231
psbC	0.0011	0.0187	0.0588235
rbcL	0.0054	0.0201	0.268657
rpl36	0.012	0.1554	0.0772201
rpoA	0.0088	0.0652	0.134969
rpoB	0.0036	0.0095	0.378947
rpoC1	0.0013	0.018	0.0722222
rpoC2	0.005	0.0175	0.285714
rps11	0.0033	0.0598	0.0551839
rps14	0.0042	0.0166	0.253012
rps4	0.0083	0.0221	0.375566
ycf1_1	0.0016	0.0084	0.190476
ycf1	0.0223	0.0353	0.631728
ycf2	0.0026	0.0023	1.13043
ycf4	0.0048	0.0241	0.19917
